# Supplementary material for: T-Cell Assay after COVID-19 Vaccination Could Be a Useful Tool? A Pilot Study on Interferon-Gamma Release Assay in Healthcare Workers
Source: Diseases. 2022 Jul 31;10(3):49. doi: 10.3390/diseases10030049 (PMC9396988; doi:10.3390/diseases10030049)
Supplement: Supplementary file 1 [file diseases-10-00049-s001.zip]

Archive with 1 entries (1 files):
- diseases-1768442-supplementary.pdf
